# Supplementary material for: Drp1 Overexpression Decreases Insulin Content in Pancreatic MIN6 Cells
Source: Int J Mol Sci. 2022 Oct 15;23(20):12338. doi: 10.3390/ijms232012338 (PMC9604375; doi:10.3390/ijms232012338)
Supplement: Supplementary file 1 [file ijms-23-12338-s001.zip]

Archive with 1 entries (1 files):
- ijms-1878602-supplementary.pdf
